# Supplementary material for: Social Capital and Mental Health among Older Adults Living in Urban China in the Context of COVID-19 Pandemic
Source: Int J Environ Res Public Health. 2020 Oct 29;17(21):7947. doi: 10.3390/ijerph17217947 (PMC7663485; doi:10.3390/ijerph17217947)
Supplement: Supplementary file 1 [file ijerph-17-07947-s001.zip]

Archive with 1 entries (1 files):
- ijerph-984732-supplementary.dat
