# Supplementary material for: Social Capital and Mental Health among Older Adults Living in Urban China in the Context of COVID-19 Pandemic
Source: Int J Environ Res Public Health. 2020 Oct 29;17(21):7947. doi: 10.3390/ijerph17217947 (PMC7663485; doi:10.3390/ijerph17217947)
Supplement: Supplementary file 1 [file ijerph-17-07947-s001.zip › ijerph-984732-supplementary.dat]

2	60	0	0	0	7.93773177526011	1	0	1	0	1	2	2	3	2	4
4	60	0	1	1	8.5173931714189	1	0	2	0	0	4	4	4	4	4
2	60	0	1	1	8.29429960885724	2	0	1	0	1	1	5	5	5	5
1	60	0	1	0	8.29429960885724	3	.285714285714286	0	0	0	5	4	4	4	4
5	60	0	1	1	8.8538082749772	1	0	2	0	1	1	4	4	4	4
2	60	0	999	0	8.98732181285012	0	0	0	0	0	5	4	4	4	4
1	61	0	0	0	7.31388683163346	0	.571428571428571	4	0	0	5	4	3	3	4
1	61	0	1	0	8.29429960885724	1	0	1	0	0	5	4	4	4	4
2	61	0	1	1	9.10509096125709	1	0	0	0	0	5	4	4	4	4
5	61	0	1	1	9.10509096125709	1	0	1	0	1	1	4	4	4	4
0	61	0	1	0	9.10509096125709	1	0	0	0	0	4	3	4	4	4
3	61	0	1	1	8.5173931714189	0	0	1	0	0	3	4	4	4	4
3	61	0	1	1	8.98732181285012	1	0	0	0	1	2	5	5	5	5
1	62	0	1	1	8.92279162396964	1	0	0	0	0	3	5	5	5	5
1	62	0	1	0	9.04793908261736	1	0	1	0	0	4	4	4	4	4
3	62	0	1	1	9.04793908261736	1	0	1	1	1	1	5	5	5	5
2	62	0	1	1	8.5173931714189	1	0	1	0	0	5	4	4	4	4
2	62	0	1	0	8.98732181285012	1	0	2	0	1	1	5	5	5	5
2	62	0	1	0	9.04793908261736	1	0	0	0	0	5	5	5	5	5
2	62	0	1	0	8.98732181285012	1	0	0	1	1	1	5	2	5	5
1	62	0	1	1	9.10509096125709	1	0	1	0	0	5	3	3	3	4
4	62	0	1	0	9.10509096125709	1	0	0	0	1	2	5	5	5	5
1	63	0	1	1	8.98732181285012	1	0	0	0	0	5	4	4	4	4
6	63	0	0	0	8.69968140098951	0	0	1	1	1	1	5	5	5	5
3	63	0	1	1	9.10509096125709	1	0	0	0	1	1	5	5	5	5
1	63	0	0	1	8.69968140098951	0	0	2	0	0	5	4	4	4	4
1	63	0	1	0	8.69968140098951	1	0	0	0	0	4	5	5	5	5
1	63	0	1	0	8.8538082749772	1	0	5	0	0	5	4	4	4	4
2	63	0	1	0	9.15915233520675	1	0	1	0	0	5	4	4	4	4
1	63	0	1	1	8.5173931714189	1	0	0	0	0	5	4	4	4	4
1	63	0	1	1	9.10509096125709	1	0	1	0	0	5	4	4	4	4
2	64	0	0	1	8.29429960885724	0	0	2	0	1	3	5	4	4	4
3	64	0	1	1	8.98732181285012	1	0	1	0	0	4	4	4	4	4
4	64	0	1	1	9.10509096125709	1	0	0	0	0	5	4	4	4	4
3	64	0	1	1	8.98732181285012	1	0	0	0	1	3	4	4	4	4
2	64	0	1	1	8.98732181285012	1	0	0	0	1	1	5	5	5	5
3	64	0	0	1	8.5173931714189	0	0	2	0	0	3	4	4	4	4
1	64	0	1	1	9.10509096125709	1	0	0	0	0	5	4	4	4	4
0	65	0	0	1	8.29429960885724	0	0	1	0	0	5	2	2	2	2
2	65	0	1	1	9.10509096125709	1	0	1	0	0	1	4	4	4	4
4	65	0	1	1	8.98732181285012	1	0	1	0	0	4	5	5	5	5
2	65	0	1	0	9.10509096125709	2	.285714285714286	0	0	0	4	3	4	4	4
1	66	0	1	0	8.98732181285012	1	.142857142857143	0	0	0	4	4	4	4	4
3	66	0	1	1	8.8538082749772	1	0	4	0	1	1	4	4	4	4
5	66	0	1	1	8.5173931714189	1	0	0	1	1	2	4	4	4	5
3	66	0	1	0	9.10509096125709	1	0	0	0	1	2	5	5	5	5
4	67	0	1	0	9.10509096125709	1	0	0	0	0	5	4	5	4	4
3	67	0	1	0	9.10509096125709	1	0	0	0	1	2	5	5	5	5
2	67	0	1	1	9.10509096125709	0	0	1	0	0	5	4	4	4	5
2	68	0	1	0	8.36660283278374	1	0	4	0	1	3	4	4	4	4
3	68	0	1	0	9.10509096125709	1	0	1	0	1	1	4	4	4	4
3	68	0	0	0	8.66578559546606	0	0	0	0	0	5	4	3	4	4
2	68	0	1	0	8.98732181285012	2	0	1	0	0	5	4	4	4	4
2	68	0	1	0	9.10509096125709	1	0	1	0	0	4	4	4	4	4
3	69	0	0	1	8.16080392095467	1	0	1	0	0	5	5	5	5	5
5	69	0	1	0	8.5173931714189	1	0	3	1	1	2	5	5	5	5
1	69	0	1	0	9.10509096125709	0	0	2	0	1	1	4	4	4	4
2	69	0	1	0	8.5173931714189	1	0	0	0	0	4	3	3	3	4
5	69	0	1	1	9.10509096125709	1	0	1	0	0	4	5	5	5	5
1	70	0	1	1	8.98732181285012	1	0	0	0	0	1	4	4	4	4
2	70	0	1	1	9.15915233520675	1	0	1	1	0	3	4	4	4	4
2	60	0	1	1	9.21044036697652	1	0	3	0	0	2	4	3	3	4
2	60	0	1	1	9.21044036697652	1	0	2	0	0	4	4	4	4	4
4	60	0	1	1	9.39274525863144	1	0	0	0	1	5	5	4	4	4
3	60	0	1	1	9.30574145673944	0	0	1	0	1	2	4	5	4	4
4	60	0	1	1	9.21044036697652	1	0	0	1	1	3	4	4	4	4
3	60	0	1	1	9.39274525863144	1	0	0	0	1	2	4	4	4	4
2	61	0	1	1	9.21044036697652	1	0	0	0	0	5	4	4	4	4
2	61	0	1	1	9.21044036697652	1	0	5	0	0	5	5	5	5	5
2	61	0	1	1	9.21044036697652	1	0	1	0	0	5	4	4	4	4
2	61	0	1	0	9.21044036697652	1	0	0	0	0	5	4	4	4	4
3	61	0	1	1	9.21044036697652	1	0	0	0	1	2	5	5	5	5
4	61	0	1	1	9.21044036697652	1	0	0	0	1	2	5	5	5	5
1	61	0	1	1	9.21044036697652	1	0	1	0	0	5	4	4	4	4
3	61	0	1	1	9.47278155656217	1	0	1	0	1	1	5	5	5	5
4	62	0	1	1	9.47278155656217	1	0	2	1	1	2	4	4	3	5
3	62	0	1	1	9.21044036697652	0	0	0	0	1	3	4	4	4	4
1	62	0	1	0	9.90353755128617	1	0	0	0	0	5	4	4	4	4
2	62	0	1	0	9.21044036697652	1	0	3	0	0	5	4	4	4	4
2	62	0	1	1	9.21044036697652	1	0	1	1	1	1	4	4	4	4
1	62	0	1	0	9.21044036697652	1	0	1	0	0	5	5	5	5	5
2	62	0	1	1	9.47278155656217	1	0	1	0	0	5	4	4	4	4
4	62	0	1	1	9.54688403461792	1	0	2	0	1	2	5	5	5	5
3	62	0	1	1	9.47278155656217	1	0	2	0	1	2	4	4	4	4
2	62	0	1	1	9.39274525863144	1	0	4	0	0	5	4	4	4	4
2	62	0	1	1	9.21044036697652	1	0	1	0	0	5	4	4	4	4
3	63	0	1	1	9.21044036697652	1	0	0	0	0	5	4	4	4	4
5	63	0	1	1	9.39274525863144	1	0	2	0	1	3	5	5	5	5
2	63	0	1	0	9.39274525863144	1	0	4	0	0	5	4	4	4	4
4	63	0	1	1	9.39274525863144	1	0	1	0	0	5	2	3	3	3
2	63	0	1	1	9.39274525863144	1	0	2	0	0	5	5	5	5	5
3	63	0	1	1	9.21044036697652	1	0	1	1	1	2	4	4	4	4
3	63	0	1	1	9.47278155656217	1	0	1	0	1	1	5	5	5	5
1	63	0	1	1	9.21044036697652	1	0	1	0	0	5	5	5	5	5
4	63	0	1	1	9.54688403461792	1	0	0	0	1	3	4	4	4	4
3	64	0	1	1	9.21044036697652	1	0	2	0	1	1	5	5	5	5
1	64	0	1	0	9.21044036697652	1	0	3	0	0	5	4	4	4	4
3	64	0	1	1	9.21044036697652	1	0	2	0	0	5	5	5	5	5
1	64	0	1	0	9.21044036697652	1	0	0	0	0	5	4	4	4	4
1	64	0	1	0	9.21044036697652	1	0	1	0	0	5	4	4	4	5
4	64	0	1	1	9.21044036697652	1	0	1	0	0	5	4	4	4	4
2	64	0	1	1	9.21044036697652	1	0	1	0	0	4	4	4	4	4
3	64	0	1	1	9.61587214452889	1	0	0	0	1	2	4	4	4	4
2	65	0	1	0	9.21044036697652	1	0	1	0	0	5	3	3	3	4
4	65	0	1	1	9.39274525863144	1	0	2	0	0	4	5	5	5	5
2	65	0	1	0	9.30574145673944	1	0	3	0	0	5	4	4	3	4
3	65	0	1	1	9.21044036697652	2	0	1	0	1	2	5	5	5	5
4	66	0	1	1	9.21044036697652	1	0	0	1	1	3	5	5	5	5
2	66	0	1	1	9.68040649926887	1	0	0	0	0	5	4	4	4	4
3	66	0	1	1	9.21044036697652	1	0	0	0	0	5	5	4	3	5
2	66	0	1	0	9.21044036697652	1	0	1	0	0	5	4	4	4	4
4	66	0	0	1	9.21044036697652	1	0	3	0	0	4	3	3	3	3
2	66	0	1	0	9.21044036697652	1	0	1	0	0	4	4	4	4	4
2	66	0	1	1	9.21044036697652	1	0	1	0	0	5	5	5	4	5
3	66	0	1	0	9.21044036697652	1	0	1	0	1	2	4	4	4	4
2	66	0	1	1	9.21044036697652	1	0	0	0	0	5	4	4	4	4
2	66	0	1	0	9.21044036697652	1	0	0	0	0	4	3	4	4	4
3	67	0	1	0	9.21044036697652	1	0	0	0	1	1	4	4	4	4
2	67	0	1	1	9.21044036697652	1	0	2	0	0	5	4	4	4	4
3	67	0	0	1	9.21044036697652	1	0	1	0	1	1	5	5	5	5
2	67	0	1	1	9.47278155656217	1	0	2	0	1	1	4	4	4	4
4	68	0	1	1	9.21044036697652	1	0	3	0	1	2	4	4	4	4
3	68	0	1	1	9.21044036697652	1	0	1	0	0	4	4	4	4	4
3	68	0	1	1	9.21044036697652	1	0	1	0	0	5	4	4	4	4
2	68	0	1	1	9.61587214452889	1	0	0	0	0	5	5	5	5	5
4	68	0	1	1	9.21044036697652	1	0	1	0	1	3	5	5	5	5
2	68	0	1	0	9.21044036697652	1	0	3	0	0	5	5	5	5	5
3	69	0	1	0	9.21044036697652	1	0	0	0	1	2	4	4	4	4
3	69	0	1	1	9.21044036697652	1	.142857142857143	0	0	1	1	4	4	4	4
3	69	0	1	1	9.39274525863144	1	0	2	0	0	4	5	4	4	4
3	69	0	1	1	9.21044036697652	1	0	1	0	1	1	5	5	5	5
1	69	0	1	1	9.21044036697652	1	0	4	0	0	5	4	4	4	4
5	69	0	1	0	9.21044036697652	1	0	0	1	1	1	5	5	5	5
3	69	0	1	0	9.30574145673944	1	0	2	0	1	2	5	5	5	5
2	69	0	1	0	9.21044036697652	1	0	2	0	0	5	4	4	4	4
2	69	0	1	1	9.21044036697652	1	0	1	0	1	2	4	4	4	4
3	70	0	1	1	9.21044036697652	1	0	4	0	1	4	4	4	4	4
3	70	0	1	0	9.21044036697652	1	0	0	0	1	5	4	4	4	4
4	70	0	1	1	9.68040649926887	1	0	2	0	0	5	5	5	5	5
2	70	0	1	0	9.21044036697652	1	0	2	0	0	4	4	4	4	4
4	70	0	1	1	9.21044036697652	1	0	0	0	1	1	5	5	5	5
1	70	0	1	0	9.21044036697652	1	0	0	0	0	5	4	4	4	4
5	70	0	1	0	9.54688403461792	1	0	0	0	1	1	4	4	4	4
4	70	0	1	1	9.21044036697652	1	0	1	0	1	1	4	4	3	4
1	60	0	1	1	999	1	0	1	0	0	4	5	5	5	5
2	62	0	1	0	999	1	0	0	0	0	3	4	4	4	4
3	71	0	1	0	8.98732181285012	1	0	0	0	0	4	4	4	4	4
2	71	0	0	0	8.49719454490955	0	0	5	0	0	5	4	4	4	4
3	71	0	1	1	9.10509096125709	1	0	1	0	1	1	4	4	4	4
3	72	0	1	0	9.10509096125709	1	0	1	0	0	4	5	5	5	5
3	73	0	1	1	9.10509096125709	1	0	1	0	0	4	4	4	4	4
2	73	0	1	1	8.98732181285012	0	0	2	1	0	3	5	5	5	5
1	74	0	0	1	8.5173931714189	0	0	6	0	0	5	3	3	3	3
2	74	0	1	1	9.15915233520675	1	0	1	0	0	5	5	5	5	5
4	74	0	1	1	8.5173931714189	1	.142857142857143	1	0	0	3	4	4	4	4
5	75	0	0	1	8.5173931714189	2	0	1	0	1	2	2	4	4	4
1	75	0	1	1	9.10509096125709	1	0	2	0	0	5	4	4	4	4
4	75	0	1	0	9.10509096125709	2	0	1	1	1	1	5	5	5	5
2	75	0	1	1	9.10509096125709	2	0	1	0	0	5	4	4	4	4
1	75	0	1	0	9.10509096125709	1	0	1	0	0	4	4	4	4	4
3	76	0	1	1	8.69968140098951	2	0	4	0	0	5	5	4	4	4
1	76	0	1	1	9.15915233520675	2	0	1	0	0	5	4	4	4	4
1	76	0	0	1	8.5173931714189	1	0	3	0	0	5	4	4	4	4
1	76	0	1	1	9.10509096125709	2	0	1	0	0	5	4	4	4	4
2	78	0	1	0	8.98732181285012	2	0	2	0	0	5	5	4	4	4
2	78	0	0	1	8.5173931714189	2	0	0	0	0	5	4	4	4	4
2	78	0	1	1	8.55660619377307	2	0	2	0	0	5	4	4	4	4
4	78	0	1	1	8.98732181285012	1	0	3	0	1	2	4	4	4	4
2	79	0	1	0	9.04793908261736	1	0	2	0	0	5	4	4	4	5
5	79	0	1	1	9.10509096125709	2	0	3	0	0	5	5	4	3	5
1	79	0	1	0	9.10509096125709	1	0	2	0	0	5	4	4	4	4
3	79	0	0	1	9.10509096125709	3	0	5	0	0	5	4	3	3	4
2	80	0	1	0	9.10509096125709	2	0	7	0	1	2	4	4	4	4
3	80	0	1	1	8.98732181285012	2	0	1	0	0	5	5	5	5	5
1	80	0	0	1	7.09090982207998	1	0	3	0	0	5	4	4	4	4
3	82	0	1	1	9.10509096125709	3	0	3	0	0	4	4	4	4	4
3	83	0	0	1	8.5173931714189	3	0	4	0	0	4	4	4	4	4
2	83	0	0	0	8.69968140098951	2	0	0	0	0	5	5	5	5	5
1	84	0	0	0	8.47657950853094	2	.428571428571429	1	0	0	5	4	4	4	4
3	85	0	0	0	8.57565076098781	3	0	2	0	0	5	5	5	5	5
0	87	0	1	1	8.98732181285012	2	.714285714285714	4	0	0	5	4	4	4	4
2	90	0	0	1	8.57565076098781	3	0	4	0	0	5	4	4	4	4
5	71	0	1	0	9.21044036697652	0	0	1	1	1	4	5	5	5	5
1	72	0	1	1	9.21044036697652	1	0	0	0	0	5	4	4	4	4
2	72	0	1	0	9.39274525863144	1	0	0	0	1	1	4	4	4	4
1	72	0	1	1	9.21044036697652	0	0	1	0	0	4	5	5	4	5
2	73	0	1	1	9.21044036697652	1	0	1	0	1	2	5	5	3	5
2	74	0	1	1	9.90353755128617	1	0	2	0	0	5	4	3	4	4
2	75	0	1	1	9.21044036697652	1	0	0	0	1	2	4	4	4	4
6	76	0	1	0	9.21044036697652	2	0	3	0	1	2	4	4	4	5
3	76	0	1	0	9.21044036697652	2	0	3	0	0	5	5	5	5	5
3	76	0	1	1	9.74102744483773	1	0	0	0	0	4	5	4	5	5
3	76	0	1	1	9.21044036697652	1	0	2	0	0	4	5	5	5	5
3	76	0	1	1	9.21044036697652	1	0	0	0	0	5	4	4	4	4
2	76	0	1	1	9.30574145673944	1	0	2	0	0	4	4	4	4	4
1	76	0	1	1	9.21044036697652	1	0	1	0	0	3	4	4	4	4
3	77	0	1	1	9.21044036697652	2	.142857142857143	1	0	1	1	4	4	4	4
2	78	0	1	0	9.21044036697652	2	.428571428571429	1	0	0	5	4	4	4	4
4	78	0	1	1	9.21044036697652	3	.142857142857143	2	0	0	5	5	5	5	5
2	79	0	1	1	9.21044036697652	1	0	3	0	0	4	4	4	4	4
2	79	0	1	1	9.61587214452889	1	0	0	0	0	4	4	4	4	4
2	82	0	1	1	9.68040649926887	1	0	3	0	1	2	4	4	4	4
3	84	0	1	0	9.21044036697652	2	0	0	0	1	3	3	4	4	4
2	86	0	1	1	9.21044036697652	2	.285714285714286	1	0	0	4	5	5	5	5
3	88	0	1	1	9.54688403461792	3	.285714285714286	4	0	0	5	4	4	4	4
1	73	0	1	0	999	1	0	3	0	0	5	4	4	4	4
0	91	1	0	0	8.18896686364888	1	0	2	0	0	5	4	4	4	4
5	60	1	1	1	8.98732181285012	1	0	0	1	1	1	5	5	5	5
3	60	1	1	0	8.98732181285012	1	0	3	1	0	5	3	4	4	4
1	60	1	1	1	8.98732181285012	1	0	1	0	0	4	5	5	5	5
1	60	1	1	1	9.10509096125709	1	0	1	0	0	5	5	5	5	5
1	60	1	1	1	8.98732181285012	1	0	1	0	0	5	4	4	4	4
3	60	1	0	1	8.34307787116938	1	0	2	0	0	4	5	5	5	5
3	61	1	0	1	8.00670084544037	0	0	3	0	1	1	5	5	5	5
3	61	1	1	1	8.98732181285012	1	0	1	1	1	1	4	4	4	4
3	61	1	1	1	9.10509096125709	1	0	0	0	0	5	5	5	5	5
3	61	1	1	1	9.10509096125709	1	0	0	0	1	2	5	4	4	4
1	61	1	1	1	9.10509096125709	1	0	3	0	0	4	5	5	5	5
5	61	1	0	1	8.29429960885724	1	0	0	0	1	1	5	5	5	5
3	62	1	1	0	8.98732181285012	1	0	1	0	0	5	5	4	4	4
1	62	1	1	0	8.98732181285012	1	0	0	0	0	3	4	4	4	4
4	62	1	1	1	9.10509096125709	1	0	0	0	1	3	4	4	4	4
3	62	1	1	1	9.04793908261736	1	0	2	0	0	4	5	5	5	5
1	62	1	1	0	8.98732181285012	1	0	1	0	0	5	4	4	4	4
5	62	1	1	1	8.8538082749772	1	0	0	0	1	2	4	4	4	4
3	62	1	0	1	8.36660283278374	1	0	4	0	1	3	5	4	5	5
4	62	1	1	0	9.15915233520675	1	0	1	0	1	1	4	4	4	4
4	63	1	1	1	8.98732181285012	1	0	0	0	0	5	5	5	5	5
2	63	1	1	0	8.98732181285012	1	0	0	0	0	4	5	5	5	5
4	63	1	1	1	8.98732181285012	1	0	1	0	0	4	4	4	4	4
3	63	1	0	1	8.29429960885724	1	0	5	0	0	5	4	4	4	4
1	63	1	1	0	9.10509096125709	1	0	1	0	0	5	4	4	5	4
2	63	1	0	0	8.00670084544037	0	0	2	0	0	5	3	3	5	5
3	63	1	1	1	8.41205487329293	1	.571428571428571	1	0	0	4	5	5	5	5
2	64	1	1	0	9.10509096125709	1	0	0	0	1	2	4	4	4	4
3	64	1	0	0	8.5173931714189	1	0	1	0	0	4	4	4	4	4
3	64	1	1	1	8.5173931714189	1	0	0	0	0	5	4	4	4	4
5	64	1	1	1	8.69968140098951	1	0	2	0	1	1	5	5	5	5
5	64	1	1	1	9.10509096125709	1	0	1	0	0	5	5	5	5	5
1	64	1	0	0	6.90875477931522	2	.142857142857143	1	0	0	5	4	4	4	4
1	64	1	1	1	9.10509096125709	1	0	5	0	0	5	4	4	4	4
1	64	1	1	1	9.10509096125709	1	0	0	0	0	5	4	4	4	4
2	64	1	0	0	8.29429960885724	1	0	1	0	0	4	4	4	4	4
1	64	1	1	0	9.08262063037381	1	0	1	0	0	5	5	5	5	5
2	64	1	0	1	8.29429960885724	1	0	0	0	0	3	4	4	4	4
4	64	1	1	0	9.10509096125709	1	0	3	0	1	1	5	5	5	5
2	65	1	1	0	8.5173931714189	1	0	4	0	0	4	4	4	4	4
2	65	1	1	0	8.5173931714189	1	0	1	0	0	4	5	5	5	5
3	65	1	1	1	9.10509096125709	1	0	2	0	1	2	4	4	4	4
4	65	1	1	1	9.10509096125709	1	0	0	0	1	2	5	5	5	5
3	65	1	1	0	8.69968140098951	1	0	0	0	0	4	4	4	4	4
1	65	1	1	0	9.10509096125709	1	0	2	0	0	5	4	4	4	4
3	65	1	1	1	8.98732181285012	1	0	1	0	0	4	4	4	4	4
3	65	1	1	0	8.8538082749772	1	0	0	0	0	5	4	4	4	4
2	66	1	0	0	8.29429960885724	1	0	4	0	1	1	5	5	5	5
1	66	1	1	0	9.10509096125709	1	0	0	0	0	5	5	5	5	5
3	66	1	0	0	8.29429960885724	1	0	0	0	1	1	4	4	4	4
2	66	1	1	1	9.10509096125709	1	0	0	0	0	5	4	4	4	4
3	67	1	1	1	9.10509096125709	1	0	2	0	1	2	4	4	4	4
4	67	1	1	1	9.10509096125709	1	0	0	0	1	2	5	5	5	5
2	67	1	1	0	8.69968140098951	1	0	2	1	1	2	5	5	5	5
3	67	1	1	1	9.10509096125709	1	0	0	1	1	2	4	4	4	4
5	67	1	0	0	8.00670084544037	2	0	0	0	0	5	4	4	4	4
2	67	1	1	0	9.04793908261736	1	.142857142857143	1	0	1	2	4	4	4	4
3	67	1	1	0	8.92279162396964	1	0	1	0	0	4	4	4	4	4
2	67	1	1	1	9.10509096125709	1	0	1	1	0	3	4	5	4	4
1	67	1	0	0	8.29429960885724	1	0	1	0	0	5	5	4	4	4
3	67	1	0	1	8.29429960885724	1	0	0	0	0	5	4	4	4	4
2	67	1	0	0	8.29429960885724	1	0	2	0	0	4	4	4	4	4
2	68	1	1	0	9.16962253869762	1	0	0	0	0	3	4	4	4	4
2	68	1	0	0	8.29429960885724	1	0	2	0	0	5	5	5	5	5
3	68	1	1	0	9.10509096125709	1	0	1	1	1	1	5	5	5	5
2	68	1	0	0	7.60140233458373	1	0	1	0	0	4	5	5	5	5
3	68	1	1	0	9.10509096125709	1	0	2	0	0	5	4	4	4	4
3	68	1	0	1	8.29429960885724	1	0	1	0	0	4	4	4	4	4
2	68	1	1	1	8.98732181285012	1	0	0	0	1	2	4	4	4	4
5	69	1	1	1	7.93056585423397	0	0	0	0	1	2	5	5	5	5
3	69	1	1	1	8.81001204797317	1	0	1	0	0	4	4	4	4	4
1	69	1	1	0	8.98732181285012	1	0	1	0	0	5	4	4	4	4
2	69	1	1	0	8.98732181285012	1	0	2	0	0	4	4	4	4	4
4	70	1	1	0	9.10509096125709	1	0	2	0	0	5	4	4	4	4
6	70	1	1	0	8.98732181285012	1	0	0	1	1	1	5	5	5	5
2	70	1	0	1	8.29429960885724	1	0	3	0	0	4	5	5	5	5
3	70	1	1	1	8.98732181285012	1	0	0	0	1	3	4	5	4	4
2	70	1	1	0	9.10509096125709	1	0	1	0	0	4	4	4	4	4
2	60	1	1	1	9.21044036697652	1	0	0	0	0	5	4	4	4	4
4	60	1	1	1	9.21044036697652	1	0	3	0	0	4	4	4	4	4
5	60	1	1	1	9.21044036697652	1	0	1	0	0	5	4	4	4	4
1	60	1	1	1	9.21044036697652	1	0	0	0	0	5	4	4	4	4
3	60	1	1	1	9.61587214452889	1	0	0	0	0	5	4	4	4	4
2	60	1	1	1	12.6115410869661	1	0	0	0	0	5	4	4	4	4
4	60	1	1	0	9.54688403461792	1	0	0	0	0	5	4	4	4	4
4	61	1	1	1	9.21044036697652	1	0	7	0	0	5	5	5	5	5
1	61	1	1	0	9.21044036697652	1	0	1	0	0	5	4	4	3	4
1	61	1	1	1	9.21044036697652	1	0	1	0	0	5	4	4	4	4
3	61	1	1	1	9.21044036697652	1	0	0	0	0	5	4	4	4	4
1	61	1	1	0	9.90353755128617	1	0	0	0	0	5	5	5	5	5
6	61	1	1	1	9.30574145673944	1	0	5	0	1	2	4	4	4	4
2	61	1	1	1	9.21044036697652	1	0	1	0	1	2	5	4	4	5
4	61	1	1	0	9.21044036697652	1	0	1	0	1	1	5	5	5	5
5	61	1	1	1	9.21044036697652	1	0	1	0	1	2	5	5	5	5
3	61	1	1	1	9.21044036697652	1	0	1	1	1	1	4	4	4	4
3	61	1	1	0	9.61587214452889	1	0	1	1	1	2	5	5	5	5
1	62	1	1	1	9.21044036697652	1	0	2	0	0	5	5	5	5	5
1	62	1	1	1	9.21044036697652	1	0	0	0	1	3	4	4	4	4
2	62	1	1	1	9.21044036697652	1	0	1	0	0	4	4	4	4	4
1	62	1	1	0	9.21044036697652	1	0	1	0	0	4	4	4	4	4
3	62	1	1	1	9.21044036697652	1	0	1	0	0	5	5	5	5	5
1	62	1	1	0	9.30574145673944	1	0	1	0	0	5	4	4	4	4
3	62	1	1	1	9.61587214452889	1	0	1	1	1	2	5	5	5	5
3	63	1	1	1	9.21044036697652	1	0	2	0	0	5	4	4	4	4
2	63	1	1	1	9.21044036697652	1	0	2	0	0	5	4	4	4	4
4	63	1	1	1	9.30574145673944	1	0	2	0	1	3	4	4	4	5
2	63	1	1	1	9.21044036697652	1	0	2	0	1	1	5	5	5	5
2	63	1	1	1	9.21044036697652	1	0	1	0	0	5	4	4	4	4
2	63	1	0	1	9.90353755128617	1	0	0	0	0	5	4	4	4	4
3	63	1	1	1	9.21044036697652	0	0	0	0	0	5	4	4	4	4
4	63	1	1	1	9.21044036697652	1	0	1	0	1	2	5	5	5	5
3	63	1	1	0	9.21044036697652	1	0	1	0	1	2	5	5	5	5
3	63	1	1	1	9.68040649926887	1	0	0	0	1	3	4	5	5	5
1	63	1	1	0	9.21044036697652	1	0	0	0	0	5	4	4	4	4
3	63	1	1	0	9.21044036697652	1	0	0	0	0	4	5	5	5	5
3	63	1	1	1	9.61587214452889	1	0	0	0	0	5	5	4	5	4
2	64	1	1	1	9.21044036697652	1	0	0	0	0	5	5	5	4	4
2	64	1	1	1	9.21044036697652	1	0	1	0	0	4	4	4	4	4
1	64	1	1	0	9.21044036697652	1	0	1	0	0	5	4	4	4	4
6	64	1	1	0	10.5966597327836	1	0	0	0	0	5	999	999	999	999
4	64	1	1	0	9.21044036697652	1	0	1	1	0	5	4	4	4	4
2	64	1	1	1	9.21044036697652	1	0	0	0	1	2	4	4	4	4
2	64	1	1	0	9.21044036697652	1	0	3	0	0	4	5	5	5	5
2	64	1	1	1	9.21044036697652	1	0	0	0	0	5	4	4	4	4
3	64	1	1	0	9.21044036697652	1	0	1	0	0	5	2	3	3	4
1	64	1	1	1	9.30574145673944	1	0	0	0	0	5	4	4	4	5
3	65	1	1	1	9.21044036697652	1	0	0	0	1	2	4	4	4	4
3	65	1	1	1	9.21044036697652	1	0	1	1	1	2	5	5	5	5
3	65	1	1	0	9.21044036697652	1	0	1	0	0	5	4	4	4	4
5	65	1	1	0	9.21044036697652	1	0	1	0	1	1	5	5	5	5
4	65	1	1	0	9.61587214452889	1	0	0	0	0	4	4	4	4	4
4	65	1	1	1	9.21044036697652	1	0	1	0	0	2	4	4	4	4
4	65	1	1	1	9.21044036697652	1	0	1	1	1	2	5	5	5	5
2	65	1	1	0	9.21044036697652	1	0	0	0	1	1	5	5	5	5
2	65	1	1	1	9.21044036697652	1	0	1	0	0	4	4	4	4	4
5	66	1	1	1	9.21044036697652	1	0	0	0	0	4	1	1	1	1
4	66	1	1	1	9.21044036697652	1	0	5	0	1	3	4	4	4	4
4	66	1	1	1	9.47278155656217	1	0	1	0	0	5	4	4	4	4
4	66	1	1	1	9.21044036697652	2	0	0	0	0	5	5	2	4	5
3	66	1	1	1	9.21044036697652	1	0	1	0	1	1	4	4	5	4
2	66	1	1	0	9.21044036697652	1	0	0	0	1	2	4	4	4	4
2	66	1	1	0	9.21044036697652	1	0	0	0	0	4	4	4	4	4
2	66	1	1	0	9.21044036697652	1	0	0	0	0	4	5	5	5	5
3	67	1	1	0	9.21044036697652	1	0	2	0	1	4	5	5	5	5
2	67	1	1	0	9.21044036697652	1	0	0	0	0	5	3	4	4	4
3	67	1	1	1	9.21044036697652	1	0	1	1	0	1	4	4	4	4
2	67	1	1	1	9.21044036697652	1	0	0	1	0	5	4	4	4	4
2	67	1	1	1	9.21044036697652	1	0	1	0	1	2	4	4	4	4
3	67	1	1	0	9.21044036697652	1	0	1	0	0	5	5	5	5	5
4	67	1	1	0	9.21044036697652	1	0	2	1	1	1	4	4	4	4
1	67	1	1	0	9.21044036697652	1	0	1	0	0	5	4	4	4	4
2	67	1	1	1	9.21044036697652	1	0	1	0	0	5	4	4	4	4
2	68	1	1	0	9.21044036697652	1	0	2	0	0	4	4	4	4	4
3	68	1	1	0	9.39274525863144	1	0	2	0	0	3	5	5	5	5
3	68	1	1	0	9.21044036697652	1	0	1	0	1	2	5	5	5	5
1	68	1	1	1	9.30574145673944	1	0	0	0	0	5	4	4	4	4
1	68	1	1	0	9.39274525863144	1	0	4	0	0	5	4	4	4	4
3	68	1	1	1	9.30574145673944	1	0	0	0	0	5	4	4	4	4
4	68	1	1	1	9.21044036697652	1	0	1	0	1	1	4	4	4	4
4	68	1	1	0	9.21044036697652	1	0	0	0	0	4	5	5	5	5
2	68	1	1	0	9.30574145673944	1	0	0	0	1	3	4	4	4	4
2	68	1	1	1	9.39274525863144	1	0	0	0	0	3	4	4	4	4
1	68	1	1	0	9.21044036697652	1	0	3	0	0	5	4	4	4	4
8	69	1	1	1	9.61587214452889	2	0	1	0	0	5	4	4	4	4
2	69	1	1	0	9.21044036697652	2	0	3	0	0	5	5	3	3	5
3	69	1	1	0	9.47278155656217	1	0	1	0	0	5	4	4	4	4
2	69	1	1	1	9.21044036697652	1	0	1	0	0	5	4	4	4	4
4	69	1	1	0	9.21044036697652	1	0	1	0	0	5	4	4	4	4
3	70	1	1	0	9.21044036697652	1	0	3	0	0	5	5	5	5	5
4	70	1	1	1	9.21044036697652	1	0	2	0	1	5	4	4	4	4
1	70	1	1	0	9.21044036697652	1	0	3	0	0	5	4	4	4	4
4	70	1	1	0	9.21044036697652	1	0	1	0	0	4	4	4	4	4
6	70	1	1	0	9.21044036697652	1	0	4	0	0	3	5	5	5	5
1	70	1	1	0	9.21044036697652	1	0	1	0	0	5	4	4	4	4
4	70	1	1	1	9.21044036697652	1	0	2	0	0	5	4	4	4	4
2	70	1	1	1	9.21044036697652	1	0	1	0	0	5	5	5	4	5
4	60	1	1	1	999	1	0	0	1	1	3	5	5	5	5
4	60	1	1	1	999	1	0	1	0	0	4	4	4	4	4
2	63	1	0	1	999	1	0	1	0	0	5	4	4	4	4
3	66	1	1	0	999	1	.142857142857143	0	0	1	2	4	4	4	4
3	69	1	1	0	999	1	0	1	0	0	4	4	4	4	4
3	70	1	0	1	999	1	0	2	0	1	1	4	4	4	4
3	70	1	1	1	999	1	0	0	0	1	2	4	4	4	4
4	71	1	0	0	8.29429960885724	0	0	2	0	0	4	4	4	4	4
2	71	1	0	0	8.41205487329293	1	0	0	1	0	4	5	5	5	5
2	71	1	1	0	8.69968140098951	3	0	1	0	0	4	4	4	4	4
5	71	1	0	1	8.00670084544037	2	0	6	1	1	1	5	5	5	5
5	71	1	0	1	8.29429960885724	1	0	1	0	0	2	5	5	5	5
2	71	1	0	0	8.29429960885724	1	0	1	0	0	5	5	5	5	5
3	71	1	1	0	8.98732181285012	1	0	1	0	1	2	4	4	4	4
2	71	1	1	0	8.8538082749772	1	0	1	0	0	5	4	4	4	4
1	72	1	1	0	9.10509096125709	2	0	1	0	0	5	4	4	4	4
2	72	1	0	0	8.34307787116938	1	0	6	0	0	2	4	3	2	4
5	72	1	1	1	9.10509096125709	1	0	4	0	0	5	4	4	4	4
4	72	1	0	1	8.8538082749772	2	0	0	0	0	5	4	4	4	4
3	72	1	0	1	8.18896686364888	2	0	1	0	0	4	4	4	4	4
2	72	1	1	1	9.10509096125709	1	0	0	0	0	5	4	4	4	4
1	72	1	1	0	9.16962253869762	1	0	1	1	0	5	5	5	5	5
1	73	1	1	0	8.69968140098951	3	.142857142857143	4	0	0	3	4	4	4	4
3	73	1	0	0	8.29429960885724	2	.142857142857143	2	0	0	2	4	4	4	4
2	73	1	1	1	8.92279162396964	2	0	2	0	1	3	4	5	5	4
2	74	1	0	0	8.29429960885724	3	0	1	0	1	2	5	4	4	4
3	74	1	0	0	8.29429960885724	1	0	2	0	0	2	5	5	5	5
2	74	1	0	1	8.8538082749772	1	0	2	0	0	5	4	4	5	5
4	75	1	0	1	8.29429960885724	2	.142857142857143	4	0	0	5	4	4	4	4
2	75	1	1	1	9.15915233520675	1	0	1	0	0	5	5	4	4	4
5	75	1	1	1	8.8538082749772	3	0	2	0	0	5	4	4	5	5
2	75	1	0	1	8.29429960885724	2	0	3	0	0	5	4	4	4	4
1	75	1	0	0	8.29429960885724	1	0	4	0	0	4	5	5	5	5
2	76	1	1	0	8.98732181285012	2	.142857142857143	1	0	0	3	4	4	4	4
3	76	1	1	0	8.69968140098951	2	0	5	0	1	2	4	4	4	4
1	76	1	0	0	8.38958706681109	2	0	3	0	0	5	3	3	3	4
1	76	1	1	0	8.98732181285012	1	0	0	0	0	4	4	4	4	4
1	76	1	1	1	9.10509096125709	1	.142857142857143	3	0	0	5	4	4	4	4
2	76	1	0	0	8.38958706681109	2	0	3	0	0	5	5	4	4	5
2	77	1	1	0	9.04793908261736	1	0	2	0	1	3	4	4	4	4
2	78	1	1	0	8.98732181285012	2	0	2	0	0	5	5	5	5	5
3	79	1	1	0	8.98732181285012	3	0	1	0	0	5	4	4	4	4
2	80	1	0	1	8.41205487329293	3	0	1	0	0	5	5	5	5	5
2	80	1	1	0	8.98732181285012	2	0	1	0	0	4	5	5	5	5
2	80	1	0	0	8.36660283278374	2	0	0	0	0	5	5	4	4	4
5	81	1	0	0	8.29429960885724	1	.142857142857143	2	0	1	3	5	5	5	5
2	82	1	0	0	8.5173931714189	4	0	2	0	0	4	4	4	4	4
1	83	1	0	0	8.29429960885724	3	0	2	0	0	5	4	4	4	4
3	84	1	0	0	8.34307787116938	2	0	2	0	0	5	3	3	4	4
2	84	1	1	0	9.10509096125709	3	1	3	0	0	4	5	5	5	5
0	84	1	0	1	8.29429960885724	0	.428571428571429	0	0	0	4	2	2	2	3
1	85	1	0	0	8.00670084544037	3	.571428571428571	1	0	0	5	4	4	4	4
4	86	1	0	0	8.29429960885724	3	0	1	0	0	4	5	5	5	5
3	87	1	0	0	8.41205487329293	3	.857142857142857	8	0	0	5	5	5	5	5
1	89	1	0	0	8.29429960885724	2	.428571428571429	4	0	0	5	4	4	4	4
4	71	1	1	1	9.21044036697652	1	0	0	0	0	5	3	4	4	4
3	71	1	1	0	9.21044036697652	1	0	0	1	1	2	5	5	5	5
2	71	1	1	1	9.47278155656217	1	0	2	0	1	3	5	5	5	5
3	72	1	1	0	9.21044036697652	2	0	1	0	1	3	5	5	5	5
3	72	1	1	1	9.74102744483773	1	0	1	0	0	4	5	5	5	5
4	72	1	1	1	9.21044036697652	1	0	0	0	0	2	4	4	4	4
2	72	1	0	1	9.21044036697652	2	0	1	0	0	4	5	5	5	5
3	72	1	1	0	9.21044036697652	1	0	0	0	1	3	4	5	4	4
3	72	1	1	0	9.21044036697652	1	0	1	0	1	2	4	4	4	4
2	74	1	0	1	9.61587214452889	2	0	0	0	0	5	5	5	5	5
4	74	1	1	1	9.21044036697652	1	0	3	0	1	2	4	4	4	4
2	75	1	1	1	9.21044036697652	1	0	3	0	0	5	4	5	4	4
3	75	1	1	1	9.30574145673944	2	0	4	0	1	2	4	4	4	4
3	75	1	1	1	9.39274525863144	2	0	1	0	0	5	5	4	4	4
2	75	1	1	1	9.21044036697652	1	0	1	0	1	3	4	4	5	5
1	76	1	1	1	9.30574145673944	2	0	5	0	0	5	4	4	4	4
0	77	1	0	0	9.47278155656217	2	0	3	0	0	5	4	3	3	4
2	77	1	1	1	9.21044036697652	1	.142857142857143	1	0	0	5	4	4	4	4
4	77	1	1	1	9.68040649926887	2	0	6	0	0	5	4	4	4	4
1	77	1	1	0	9.21044036697652	1	0	4	0	0	5	4	4	4	4
3	78	1	1	1	9.21044036697652	1	0	3	0	0	4	4	4	4	4
2	78	1	1	0	9.21044036697652	3	0	1	0	0	4	5	5	5	5
3	78	1	1	1	9.7981825908907	2	0	4	0	0	5	4	4	4	4
1	79	1	1	0	9.21044036697652	2	.142857142857143	2	0	0	5	4	4	4	4
1	79	1	1	1	9.21044036697652	2	0	1	0	0	4	4	4	4	4
2	80	1	1	1	9.21044036697652	1	0	1	1	0	3	5	5	5	5
3	81	1	1	0	9.21044036697652	2	0	2	0	0	4	4	4	4	4
3	85	1	1	1	9.21044036697652	4	0	1	0	0	4	4	4	4	4
2	85	1	1	0	9.21044036697652	2	.142857142857143	2	0	0	5	3	4	3	4
2	85	1	1	1	9.21044036697652	3	.857142857142857	6	0	0	5	4	4	4	4
3	86	1	1	0	9.90353755128617	4	0	1	0	0	4	5	5	5	5
3	71	1	1	1	999	1	0	1	0	0	5	4	4	4	4
4	75	1	1	1	999	2	0	1	0	0	4	4	4	4	4
1	79	1	0	1	999	2	0	3	0	0	5	4	4	4	4
